# Supplementary material for: Ligand-Dependent Intramolecular Motion of Native Nicotinic Acetylcholine Receptors Determined in Living Myotube Cells via Diffracted X-ray Tracking
Source: Int J Mol Sci. 2023 Jul 28;24(15):12069. doi: 10.3390/ijms241512069 (PMC10418694; doi:10.3390/ijms241512069)
Supplement: Supplementary file 1 [file ijms-24-12069-s001.zip]

Archive with 4 entries (3 files):
- Suppli/
- Suppli/suppli.pdf
- Suppli/VideoS1_Angular displacement at each time interval.mp4
- Suppli/VideoS2_Two-axis angular displacement at each time interval.mp4
